# Supplementary material for: Trichoderma Enzymes for Degradation of Aflatoxin B1 and Ochratoxin A
Source: Molecules. 2022 Jun 20;27(12):3959. doi: 10.3390/molecules27123959 (PMC9231114; doi:10.3390/molecules27123959)
Supplement: Supplementary file 1 [file molecules-27-03959-s001.zip]

Archive with 1 entries (1 files):
- molecules-1758549-supplementary.pdf
